# Supplementary material for: Data on strategically located land and spatially integrated urban human settlements in South Africa
Source: Data Brief. 2017 Oct 28;15:805–8. doi: 10.1016/j.dib.2017.10.044 (PMC5676078; doi:10.1016/j.dib.2017.10.044)
Supplement: Supplementary file 2 — Supplementary material [file mmc2.zip]

Archive with 1 entries (1 files):
- SLLI_humansettlements.mpk
